# Supplementary material for: Interaction between bacterial microbiota and nematode parasite communities in sheep’s gastrointestinal tract
Source: PLoS One. 2024 Jun 27;19(6):e0306390. doi: 10.1371/journal.pone.0306390 (PMC11210874; doi:10.1371/journal.pone.0306390)
Supplement: S1 Table — Base calling accuracy was measured by the Phred quality score, DADA2 denoise and quality filters. (XLSX) [file pone.0306390.s001.xlsx]

## Sheet: Hoja1
Sample-id	Location	Raw_reads	Filtered	Percentage of input passed filter	Denoised	Merged	Percentage of input merged	Non-chimeric	Percentage of input non-chimeric	Q20(%)	Q30(%)
a_C1	abomasum	180434	153859	85.27	149617	130396	72.27	122742	68.03	95.91	90.00
a_C2	abomasum	175172	150364	85.84	146241	127117	72.57	118950	67.9	95.99	90.18
a_C3	abomasum	172028	147799	85.92	143504	125595	73.01	117406	68.25	95.95	90.08
a_C4	abomasum	151984	129754	85.37	125254	106777	70.26	101341	66.68	95.90	90.07
a_C5	abomasum	153944	128019	83.16	121069	99906	64.9	93532	60.76	95.90	90.02
a_MNP1	abomasum	153350	129067	84.16	124807	108295	70.62	101624	66.27	96.01	90.21
a_MNP2	abomasum	150046	125596	83.7	120933	99207	66.12	91431	60.94	95.97	90.07
a_MNP3	abomasum	182664	148921	81.53	138955	113984	62.4	107406	58.8	95.86	89.95
a_MNP4	abomasum	183893	157548	85.67	152357	132630	72.12	125878	68.45	96.04	90.25
a_MNP5	abomasum	160772	134827	83.86	130030	113472	70.58	107101	66.62	96.02	90.22
a_OTC1	abomasum	186179	154417	82.94	145448	119913	64.41	112473	60.41	96.02	90.18
a_OTC2	abomasum	160348	133855	83.48	128540	103819	64.75	97009	60.5	95.97	90.03
a_OTC3	abomasum	182865	156917	85.81	152265	131848	72.1	124609	68.14	95.94	90.12
a_OTC4	abomasum	174832	149915	85.75	145412	125464	71.76	116994	66.92	95.91	90.02
a_OTC5	abomasum	150412	105052	69.84	88752	64704	43.02	59320	39.44	95.97	90.07
li_C1	large_intestine	161709	136713	84.54	132706	112585	69.62	102337	63.28	95.59	89.48
li_C2	large_intestine	170728	143864	84.27	140075	121679	71.27	110398	64.66	95.40	88.90
li_C3	large_intestine	187300	158806	84.79	154780	133762	71.42	119666	63.89	95.63	89.53
li_C4	large_intestine	165224	139830	84.63	136332	116016	70.22	103348	62.55	95.58	89.50
li_C5	large_intestine	173895	144902	83.33	138878	115869	66.63	103277	59.39	95.52	89.34
li_MNP1	large_intestine	173231	145233	83.84	140537	121097	69.9	109781	63.37	95.50	89.37
li_MNP2	large_intestine	158249	134148	84.77	130735	114002	72.04	104633	66.12	95.68	89.61
li_MNP3	large_intestine	177722	150333	84.59	146294	126912	71.41	113464	63.84	95.68	89.56
li_MNP4	large_intestine	165713	140812	84.97	136929	119284	71.98	107017	64.58	95.71	89.65
li_MNP5	large_intestine	159094	134655	84.64	131223	111983	70.39	99192	62.35	95.59	89.50
li_OTC1	large_intestine	171278	144410	84.31	139885	121645	71.02	110219	64.35	95.58	89.47
li_OTC2	large_intestine	171454	138536	80.8	131080	110932	64.7	99109	57.81	95.49	89.16
li_OTC3	large_intestine	148247	134848	90.96	131649	119715	80.75	110126	74.29	96.61	90.99
li_OTC4	large_intestine	157907	144377	91.43	139880	122597	77.64	111505	70.61	96.80	91.39
li_OTC5	large_intestine	164235	150030	91.35	147380	137241	83.56	123517	75.21	96.74	91.23
