# Supplementary material for: Interaction between bacterial microbiota and nematode parasite communities in sheep’s gastrointestinal tract
Source: PLoS One. 2024 Jun 27;19(6):e0306390. doi: 10.1371/journal.pone.0306390 (PMC11210874; doi:10.1371/journal.pone.0306390)
Supplement: S2 Table — DESeq2-normalized microbial taxa abundances are shown at the phylum, class, order, and family levels. Alpha diversity indices are indicated. (XLSX) [file pone.0306390.s002.xlsx]

## Sheet: Phylum
	C1	C2	C3	C4	C5	MNP1	MNP2	MNP3	MNP4	MNP5	OTC1	OTC2	OTC3	OTC4	OTC5
Euryarchaeota	81	700	270	1003	1052	3254	5076	724	339	3017	568	726	1101	1102	41
Thermoplasmatota	20	73	47	20	120	399	489	28	12	209	40	87	27	116	0
Proteobacteria	1044	1032	1642	1677	1823	1770	1556	2094	881	1036	1505	2459	955	622	1379
Cyanobacteria	289	366	327	251	552	88	79	338	68	95	274	365	324	801	277
Campilobacterota	33	556	62	86	72	38	29	58	187	23	130	299	149	66	181
Desulfobacterota	461	482	567	789	450	115	237	507	412	93	499	435	849	561	703
Myxococcota	57	0	41	111	0	0	18	15	17	0	17	13	24	19	21
Chloroflexi	50	20	68	91	47	80	99	50	95	94	65	92	38	35	29
Actinobacteriota	6068	1364	11079	9052	2326	492	321	2238	7268	3176	3053	4973	1944	3428	10767
Synergistota	174	137	191	218	151	238	197	155	381	237	314	113	364	84	173
Verrucomicrobiota	436	889	277	301	201	705	361	173	370	332	182	329	149	241	141
Firmicutes	39117	36591	50875	71425	40105	9551	17580	35988	43733	15697	46319	54875	46749	55868	58184
Spirochaetota	2382	1192	2006	1704	4161	3891	3055	3202	4214	2089	2603	1128	984	2263	424
Patescibacteria	237	316	350	116	355	172	301	324	135	211	74	83	142	189	79
Elusimicrobiota	137	139	339	223	571	211	324	395	151	315	147	218	289	360	365
Fibrobacterota	1656	4737	2668	1229	2240	6811	2159	3325	2377	3091	913	12561	2858	957	5551
Bdellovibrionota	126	280	27	125	34	383	166	62	55	351	30	52	142	51	274
Bacteroidota	40859	52823	31824	28295	40620	24185	30927	38117	46865	23669	35601	32372	31260	42683	21716
Group Control vs OTC								Control vs MNP
	baseMean	log2FoldChange	lfcSE	stat	pvalue	padj			baseMean	log2FoldChange	lfcSE	stat	pvalue	padj
Patescibacteria	208.806	1.31119	0.428101	3.06281	0.00219272	0.0350835		Euryarchaeota	1327.84	-2.09336	0.757654	-2.76295	0.00572813	0.045825
Verrucomicrobiota	346.935	0.997753	0.484571	2.05904	0.03949	0.31592		Cyanobacteria	298.616	1.39427	0.484047	2.88044	0.00397124	0.045825
Spirochaetota	2428.99	0.645017	0.479121	1.34625	0.178221	0.712886		Thermoplasmatota	118.662	-2.14161	0.933357	-2.29452	0.0217607	0.0870429
Fibrobacterota	3618.73	-0.872521	0.622205	-1.4023	0.160824	0.712886		Firmicutes	41884.5	0.918662	0.397001	2.31401	0.0206673	0.0870429
Euryarchaeota	1327.84	-0.166089	0.758014	-0.219111	0.826563	0.954676		Desulfobacterota	479.12	0.977975	0.447231	2.18674	0.0287619	0.092038
Thermoplasmatota	118.662	0.0532717	0.937286	0.0568361	0.954676	0.954676		Campilobacterota	130.265	1.13039	0.746719	1.51381	0.130073	0.29731
Proteobacteria	1463.9	0.0874955	0.411615	0.212566	0.831665	0.954676		Actinobacteriota	4592.83	1.12175	0.717653	1.56307	0.118035	0.29731
Cyanobacteria	298.616	-0.165195	0.482796	-0.342163	0.732228	0.954676		Synergistota	213.806	-0.546926	0.456122	-1.19908	0.230497	0.368796
Campilobacterota	130.265	-0.0742855	0.745581	-0.0996343	0.920635	0.954676		Spirochaetota	2428.99	-0.601348	0.478887	-1.25572	0.209218	0.368796
Desulfobacterota	479.12	-0.0993808	0.446827	-0.222414	0.823991	0.954676		Bdellovibrionota	146.655	-0.928829	0.736386	-1.26133	0.207188	0.368796
Actinobacteriota	4592.83	0.394372	0.717643	0.549538	0.582636	0.954676		Fibrobacterota	3618.73	-0.613499	0.622191	-0.986031	0.324118	0.471445
Synergistota	213.806	-0.232947	0.45721	-0.509497	0.610404	0.954676		Patescibacteria	208.806	0.210935	0.424792	0.49656	0.619499	0.76246
Firmicutes	41884.5	-0.0927552	0.396996	-0.233643	0.815262	0.954676		Bacteroidota	35211.5	0.165595	0.300614	0.550854	0.581734	0.76246
Elusimicrobiota	282.401	0.0901127	0.462829	0.1947	0.845628	0.954676		Proteobacteria	1463.9	-0.0737215	0.411459	-0.179171	0.857804	0.962639
Bdellovibrionota	146.655	0.132172	0.738393	0.179	0.857938	0.954676		Verrucomicrobiota	346.935	-0.0226269	0.48304	-0.0468428	0.962639	0.962639
Bacteroidota	35211.5	0.258494	0.300623	0.859862	0.389865	0.954676		Elusimicrobiota	282.401	-0.0235807	0.462156	-0.0510234	0.959307	0.962639
Bar plot of Phylum relative abundance in abomasum

## Sheet: Class
	C1	C2	C3	C4	C5	MNP1	MNP2	MNP3	MNP4	MNP5	OTC1	OTC2	OTC3	OTC4	OTC5
Methanobacteria	95	619	265	864	902	4931	6988	696	415	3740	584	781	1106	1243	42
Thermoplasmata	24	65	46	17	103	605	674	27	15	259	41	93	27	131	0
Gammaproteobacteria	756	662	944	1039	1008	2250	1857	1584	768	839	735	891	631	495	821
Vampirivibrionia	338	323	321	216	473	133	108	325	83	118	282	393	326	904	284
Campylobacteria	38	492	61	74	62	58	39	55	229	28	134	322	150	75	185
Alphaproteobacteria	464	250	670	405	556	433	285	430	311	446	814	1754	329	207	592
Desulfovibrionia	256	326	382	432	238	135	208	376	379	103	423	396	425	557	317
Myxococcia	63	0	14	95	0	0	24	15	21	0	17	14	24	21	22
Desulfuromonadia	268	82	160	247	139	40	118	111	120	12	71	73	420	61	376
Anaerolineae	58	18	67	78	40	121	137	48	116	117	67	99	38	39	29
Actinobacteria	6864	609	10296	6840	735	714	271	1101	7767	3788	2351	4535	1164	1001	10496
Synergistia	203	121	187	188	130	361	271	149	467	294	324	122	365	95	178
Verrucomicrobiae	152	92	109	181	53	111	33	48	370	27	86	314	42	179	88
Kiritimatiellae	357	684	152	63	116	945	445	109	83	370	90	40	102	69	49
Bacilli	23480	1968	23688	11984	1999	1473	833	2488	5460	6340	11490	32974	6340	5243	26090
Clostridia	20966	27826	24662	47089	30338	11100	21509	29210	46043	10944	34251	24005	36988	55503	32276
MVP-15	13	7	15	6	82	47	33	12	10	11	40	0	81	21	13
Negativicutes	1235	2544	1605	2430	2063	1813	1861	2894	2063	2154	1931	2063	3638	2276	1224
Spirochaetia	2769	1047	1956	1461	3488	5849	4173	3066	5151	2579	2639	1213	908	2533	421
Saccharimonadia	48	63	42	31	61	36	39	60	47	45	47	47	103	82	20
Unknown d__Bacteria (Kingdom)	9	14	17	46	16	0	0	15	55	9	27	8	42	5	4
Gracilibacteria	229	216	302	69	244	224	376	252	118	216	29	43	39	132	60
Endomicrobia	0	29	67	37	12	43	47	60	19	17	33	25	89	58	29
Elusimicrobia	158	80	266	155	459	276	400	314	166	362	119	210	201	348	344
Fibrobacteria	1935	4187	2622	1058	1922	10321	2972	3197	2911	3832	940	13515	2872	1080	5687
Coriobacteriia	224	597	592	956	1260	31	172	1051	1135	149	792	816	790	2867	535
Oligoflexia	147	247	26	108	29	580	229	60	68	435	31	56	142	57	280
Bacteroidia	47730	46689	31274	24368	34841	36647	42580	36647	57401	29338	36647	34832	31412	48168	22249
group Control vs OTC								Control vs MNP
	baseMean	log2FoldChange	lfcSE	stat	pvalue	padj			baseMean	log2FoldChange	lfcSE	stat	pvalue	padj
Gracilibacteria	169.777	1.81593	0.508124	3.57379	0.000351851	0.00774072		Methanobacteria	1551.26	-2.61173	0.792399	-3.29598	0.000980797	0.0215775
Kiritimatiellae	244.641	1.9689	0.691771	2.84618	0.00442474	0.0486721		Thermoplasmata	141.707	-2.63442	0.966308	-2.72627	0.0064054	0.0692857
Fibrobacteria	3923.45	-1.02999	0.653085	-1.57712	0.114768	0.841629		Bacilli	10721.9	1.92334	0.741058	2.5954	0.00944805	0.0692857
Methanobacteria	1551.26	-0.453363	0.792744	-0.571891	0.567396	0.874363		Vampirivibrionia	307.755	1.11977	0.465785	2.40405	0.0162145	0.0891796
Thermoplasmata	141.707	-0.202529	0.970052	-0.208781	0.834619	0.874363		Gammaproteobacteria	1016.52	-0.728971	0.350938	-2.07721	0.0377826	0.156833
Gammaproteobacteria	1016.52	0.312196	0.351561	0.888028	0.374526	0.874363		Synergistia	229.714	-0.896385	0.442458	-2.02592	0.0427726	0.156833
Vampirivibrionia	307.755	-0.384617	0.464346	-0.828298	0.407502	0.874363		Spirochaetia	2614.54	-0.960403	0.499297	-1.92351	0.054416	0.171022
Campylobacteria	133.009	-0.241922	0.740024	-0.326911	0.743735	0.874363		Desulfuromonadia	152.107	1.15896	0.683728	1.69506	0.0900647	0.220158
Alphaproteobacteria	528.184	-0.65101	0.501511	-1.2981	0.194253	0.874363		Oligoflexia	165.628	-1.30094	0.765993	-1.69837	0.0894376	0.220158
Desulfovibrionia	329.284	-0.370292	0.40258	-0.919799	0.357678	0.874363		Fibrobacteria	3923.45	-0.98862	0.653068	-1.51381	0.130074	0.286164
Desulfuromonadia	152.107	-0.145449	0.682082	-0.213242	0.831138	0.874363		Campylobacteria	133.009	0.827901	0.741215	1.11695	0.264015	0.49966
Actinobacteria	3876.03	0.397076	0.869456	0.456695	0.64789	0.874363		Desulfovibrionia	329.284	0.44228	0.403088	1.09723	0.272542	0.49966
Synergistia	229.714	-0.384986	0.443647	-0.867774	0.385518	0.874363		Actinobacteria	3876.03	0.890851	0.869462	1.0246	0.305552	0.517088
Verrucomicrobiae	125.401	-0.268893	0.715914	-0.375594	0.707219	0.874363		Elusimicrobia	256.379	-0.444283	0.477732	-0.929985	0.352379	0.553738
Bacilli	10721.9	-0.369198	0.741001	-0.498242	0.618313	0.874363		Clostridia	30100.5	0.343277	0.431467	0.795605	0.426262	0.625184
Clostridia	30100.5	-0.271934	0.431464	-0.630258	0.528526	0.874363		Kiritimatiellae	244.641	-0.510538	0.687356	-0.742756	0.457629	0.62924
Negativicutes	2116.32	-0.169277	0.33965	-0.498387	0.618211	0.874363		Coriobacteriia	796.486	0.514748	0.756572	0.680368	0.496271	0.642233
Spirochaetia	2614.54	0.473946	0.499528	0.948789	0.342728	0.874363		Alphaproteobacteria	528.184	0.297738	0.501834	0.593298	0.552982	0.675866
Elusimicrobia	256.379	-0.116921	0.47856	-0.244319	0.806983	0.874363		Bacteroidia	37316.1	-0.134808	0.311452	-0.432835	0.665134	0.770156
Coriobacteriia	796.486	-0.673282	0.75636	-0.890161	0.373379	0.874363		Negativicutes	2116.32	-0.128558	0.339581	-0.378578	0.705001	0.775501
Bacteroidia	37316.1	0.0965522	0.31146	0.309999	0.756562	0.874363		Gracilibacteria	169.777	-0.16445	0.501593	-0.327855	0.743021	0.778403
Oligoflexia	165.628	0.00171541	0.767991	0.00223363	0.998218	0.998218		Verrucomicrobiae	125.401	-0.00453104	0.715725	-0.0063307	0.994949	0.994949

## Sheet: Order
	C1	C2	C3	C4	C5	MNP1	MNP2	MNP3	MNP4	MNP5	OTC1	OTC2	OTC3	OTC4	OTC5
Methanobacteriales	111	588	284	850	983	6587	8762	630	339	4188	542	760	897	1000	41
Methanomassiliicoccales	28	61	49	17	112	808	845	24	12	290	38	91	22	105	0
Burkholderiales	828	512	728	906	706	260	262	1338	537	244	630	793	472	257	622
Gastranaerophilales	394	307	344	213	515	178	136	294	68	132	262	383	265	727	276
Campylobacterales	44	467	65	73	67	78	49	50	187	32	124	313	122	60	180
Acetobacterales	179	43	242	62	53	7	17	71	77	77	89	1343	40	58	351
Rhodospirillales	343	149	355	280	507	571	335	184	161	418	648	333	191	75	177
Desulfovibrionales	298	310	409	426	259	181	261	340	310	116	392	385	345	448	309
Myxococcales	73	0	15	94	0	0	31	13	18	0	16	14	20	17	21
Bradymonadales	312	78	171	243	151	53	148	101	98	14	66	71	341	49	366
Anaerolineales	68	17	72	77	44	161	172	44	95	131	62	96	31	32	29
Bifidobacteriales	7998	569	10984	6726	759	937	212	978	6348	4241	2163	4383	913	783	10216
Micrococcales	0	9	27	0	18	17	128	13	0	0	10	25	18	15	0
Erysipelotrichales	516	1075	633	1322	952	870	603	985	1715	491	1344	1142	786	978	2368
Oscillospirales	7753	8769	11636	8914	9495	4567	6295	9287	10257	3858	7813	7368	9000	10303	10143
Lachnospirales	6714	6956	7697	7440	9613	5714	14227	8152	13633	4215	6284	8649	6589	9432	11083
Synergistales	237	115	200	185	141	482	339	135	382	329	300	119	296	76	173
Verrucomicrobiales	167	82	114	117	58	0	0	44	302	0	78	306	30	128	86
Peptostreptococcales-Tissierellales	1932	1327	1952	2281	2203	941	1556	2156	3157	1022	2634	1583	2084	2205	2466
WCHB1-41	416	650	163	62	127	1262	558	99	68	414	84	39	83	55	48
Lactobacillales	268	48	102	429	293	563	28	158	235	5784	81	112	2158	1354	959
Izemoplasmatales	11	28	31	0	10	29	44	25	56	47	25	10	25	15	18
Mycoplasmatales	26460	568	24350	9943	793	243	259	848	1772	667	9085	30708	1962	1492	21770
RF39	0	96	63	21	7	89	27	103	18	22	28	0	63	34	0
Acholeplasmatales	71	55	141	64	120	173	84	101	656	87	86	123	139	331	123
Clostridiales	3897	1604	1965	23333	8318	28	108	2214	2726	0	10379	2698	6490	17085	4494
Eubacteriales	12	61	13	64	107	0	0	56	49	0	116	34	12	4	71
Clostridia_vadinBB60_group	81	117	77	143	103	164	110	147	112	159	401	173	342	210	132
Unknown Clostridia (Class)	159	506	46	201	106	163	285	162	299	106	121	240	178	160	82
Christensenellales	3091	5881	2345	3180	2535	2269	3127	3346	6372	1915	3237	1931	4787	4243	2316
MVP-15	15	6	16	6	89	63	41	11	8	12	37	0	66	17	12
Acidaminococcales	719	822	629	547	844	1487	1361	877	645	1067	874	1130	820	660	465
Veillonellales-Selenomonadales	719	1596	1090	1846	1403	936	973	1742	1041	1345	918	878	2131	1171	726
Peptococcales	22	8	21	58	5	0	0	34	6	0	11	30	22	35	0
Monoglobales	0	122	37	31	0	70	67	36	22	24	48	15	34	63	7
Clostridia	568	916	402	594	287	803	1058	663	786	867	698	501	382	677	276
Clostridia_UCG-014	198	178	214	139	272	112	138	180	216	87	48	143	87	233	344
Spirochaetales	3226	995	2094	1439	3799	7814	5232	2775	4210	2887	2450	1181	737	2037	410
Saccharimonadales	56	60	45	30	66	49	49	54	39	50	44	45	83	66	20
Unknown d__Bacteria (Kingdom)	10	13	18	45	18	0	0	13	45	11	25	8	34	4	4
Absconditabacteriales_(SR1)	267	205	324	68	266	299	471	221	92	239	27	37	32	106	59
Endomicrobiales	0	27	72	37	13	58	59	54	16	19	30	24	72	47	29
Elusimicrobiales	180	76	285	152	478	322	495	278	135	365	111	205	163	277	335
Fibrobacterales	2254	3979	2807	1042	2093	13789	3727	2893	2379	4290	872	13155	2330	869	5535
Coriobacteriales	261	567	633	941	1372	42	216	951	928	167	735	794	641	2307	521
Pedosphaerales	8	0	0	62	0	141	41	0	0	30	0	0	2	0	0
0319-6G20	172	222	28	106	31	774	287	54	55	487	29	48	111	46	273
Unknown Bacteroidia (Class)	7	84	159	0	60	81	116	103	34	374	133	45	8	18	41
Bacteroidales	55603	44281	33301	23997	37877	48878	53276	33061	46886	32472	33875	33858	25469	38731	21615
Enterobacterales	14	92	163	40	317	2515	244	59	0	411	41	52	10	69	123
group Control vs OTC								Control vs MNP
	baseMean	log2FoldChange	lfcSE	stat	pvalue	padj			baseMean	log2FoldChange	lfcSE	stat	pvalue	padj
Absconditabacteriales_(SR1)	185.827	2.13838	0.519219	4.11846	3.81413e-05	0.00133494		Mycoplasmatales	8733.76	4.01716	0.952709	4.21656	2.48056e-05	0.000868195
Clostridia_vadinBB60_group	166.625	-1.26519	0.327409	-3.86426	0.000111428	0.00194999		Methanobacteriales	1860.86	-2.95488	0.846232	-3.4918	0.00047977	0.00839597
WCHB1-41	285.391	2.21184	0.727961	3.03841	0.00237832	0.027747		Methanomassiliicoccales	175.579	-2.97571	1.03501	-2.87504	0.00403979	0.0471309
Acetobacterales	180.757	-1.67946	0.89063	-1.8857	0.0593353	0.415347		Gastranaerophilales	301.697	1.08707	0.407657	2.66662	0.00766179	0.0670407
Lactobacillales	870.72	-2.01578	1.06474	-1.89321	0.0583302	0.415347		Lactobacillales	870.72	-2.66646	1.06465	-2.50454	0.0122612	0.0858283
Erysipelotrichales	1056.96	-0.536064	0.381108	-1.40659	0.159548	0.651077		Synergistales	239.257	-0.980114	0.420155	-2.33274	0.0196617	0.0871997
Acholeplasmatales	158.305	-0.817178	0.591925	-1.38054	0.16742	0.651077		Clostridiales	5687.17	2.94683	1.22486	2.40584	0.0161352	0.0871997
Spirochaetales	2827.4	0.773752	0.520915	1.48537	0.137446	0.651077		Acidaminococcales	881.439	-0.67227	0.288821	-2.32764	0.0199314	0.0871997
Bacteroidales	38212.8	0.361699	0.243457	1.48568	0.137364	0.651077		Acholeplasmatales	158.305	-1.30956	0.591146	-2.21528	0.0267406	0.103991
Fibrobacterales	4220.17	-0.884981	0.717751	-1.23299	0.217579	0.761525		Enterobacterales	289.244	-2.44917	1.15377	-2.12276	0.0337739	0.118208
Methanobacteriales	1860.86	-0.201452	0.846586	-0.237958	0.811914	0.955231		Spirochaetales	2827.4	-1.04325	0.520682	-2.00363	0.04511	0.131571
Burkholderiales	610.025	0.425922	0.457913	0.930138	0.3523	0.955231		0319-6G20	188.242	-1.64415	0.811409	-2.02629	0.0427349	0.131571
Gastranaerophilales	301.697	-0.0947429	0.405987	-0.233364	0.815478	0.955231		Clostridia	645.196	-0.651116	0.336178	-1.93682	0.0527674	0.142066
Campylobacterales	127.863	-0.14143	0.694552	-0.203628	0.838644	0.955231		Desulfovibrionales	321.532	0.455402	0.26867	1.69502	0.0900711	0.19703
Rhodospirillales	321.469	0.211251	0.534871	0.394956	0.692875	0.955231		Bradymonadales	151.427	1.17321	0.669704	1.75184	0.079802	0.19703
Desulfovibrionales	321.532	-0.131332	0.267721	-0.490556	0.62374	0.955231		Fibrobacterales	4220.17	-1.21904	0.717733	-1.69846	0.0894218	0.19703
Bradymonadales	151.427	0.129666	0.667881	0.194146	0.846062	0.955231		Oscillospirales	8424.9	0.405898	0.252512	1.60744	0.107958	0.222267
Bifidobacteriales	3900.99	0.585905	0.929754	0.630172	0.528582	0.955231		Clostridia_vadinBB60_group	166.625	-0.465556	0.329176	-1.41431	0.157272	0.305807
Oscillospirales	8424.9	0.0774955	0.252493	0.306921	0.758903	0.955231		Acetobacterales	180.757	1.17732	0.89459	1.31604	0.18816	0.346611
Lachnospirales	8528.38	-0.111682	0.318552	-0.350593	0.725894	0.955231		Campylobacterales	127.863	0.822566	0.696284	1.18136	0.237458	0.410057
Synergistales	239.257	-0.121495	0.421482	-0.288257	0.77315	0.955231		Bifidobacteriales	3900.99	1.05225	0.929775	1.13172	0.25775	0.410057
Peptostreptococcales-Tissierellales	1981.47	-0.161407	0.314983	-0.512431	0.60835	0.955231		WCHB1-41	285.391	-0.833102	0.723507	-1.15148	0.249536	0.410057
Unknown Clostridia (Class)	190.327	0.395189	0.534768	0.738991	0.459913	0.955231		Elusimicrobiales	262.324	-0.513097	0.478748	-1.07175	0.283833	0.43192
Acidaminococcales	881.439	-0.137443	0.289164	-0.475313	0.634564	0.955231		Burkholderiales	610.025	0.45647	0.457884	0.996913	0.318807	0.44633
Veillonellales-Selenomonadales	1249.58	0.200626	0.33483	0.599188	0.549048	0.955231		Coriobacteriales	739.873	0.695031	0.685495	1.01391	0.310625	0.44633
Clostridia	645.196	0.137452	0.336776	0.408141	0.68317	0.955231		Lachnospirales	8528.38	-0.303797	0.318538	-0.953725	0.340223	0.457992
Clostridia_UCG-014	173.789	0.258908	0.44893	0.576721	0.564128	0.955231		Clostridia_UCG-014	173.789	0.41297	0.449094	0.919564	0.357801	0.463816
Elusimicrobiales	262.324	0.124228	0.4796	0.259023	0.795617	0.955231		Bacteroidales	38212.8	-0.188294	0.243446	-0.773454	0.439254	0.549067
Coriobacteriales	739.873	-0.397564	0.685158	-0.580252	0.561745	0.955231		Absconditabacteriales_(SR1)	185.827	-0.292141	0.512285	-0.570271	0.568494	0.686113
0319-6G20	188.242	0.183077	0.813459	0.22506	0.821933	0.955231		Peptostreptococcales-Tissierellales	1981.47	0.101117	0.315027	0.320979	0.748226	0.872931
Enterobacterales	289.244	1.10739	1.15686	0.957241	0.338446	0.955231		Veillonellales-Selenomonadales	1249.58	0.0893044	0.334759	0.266772	0.789644	0.891534
Christensenellales	3406.23	0.0571293	0.387662	0.147369	0.882841	0.965607		Erysipelotrichales	1056.96	-0.0886189	0.381239	-0.232449	0.816189	0.892707
Methanomassiliicoccales	175.579	0.0634794	1.03876	0.0611105	0.951271	0.970083		Rhodospirillales	321.469	-0.0994105	0.534519	-0.185981	0.85246	0.904124
Mycoplasmatales	8733.76	-0.0357209	0.952438	-0.0375047	0.970083	0.970083		Unknown Clostridia (Class)	190.327	-0.0389528	0.53396	-0.0729507	0.941845	0.941845
Clostridiales	5687.17	-0.0645487	1.22472	-0.0527051	0.957967	0.970083		Christensenellales	3406.23	-0.0357556	0.387642	-0.0922388	0.926508	0.941845

## Sheet: Family
	C1	C2	C3	C4	C5	MNP1	MNP2	MNP3	MNP4	MNP5	OTC1	OTC2	OTC3	OTC4	OTC5
Methanobacteriaceae	96	588	282	917	1048	6587	7972	597	284	5552	542	718	944	1047	42
Methanomethylophilaceae	24	61	49	18	119	808	769	23	10	384	38	86	23	110	0
T34	0	180	211	521	347	0	0	427	23	0	5	77	0	26	7
Rhodocyclaceae	359	185	319	232	241	56	52	617	293	93	466	218	339	152	391
Neisseriaceae	293	115	135	138	119	186	131	144	119	173	110	349	76	65	153
Comamonadaceae	32	22	43	32	32	17	28	53	0	38	35	73	21	12	46
Gastranaerophilales	343	307	341	230	549	178	123	279	57	175	261	361	278	761	286
Campylobacteraceae	25	452	36	68	64	78	45	39	153	42	109	271	110	56	166
Helicobacteraceae	13	16	29	11	8	0	0	9	4	0	15	25	18	7	20
Acetobacteraceae	156	43	240	66	57	7	16	67	65	102	89	1267	42	61	363
Desulfovibrionaceae	259	310	406	459	276	181	237	322	259	154	392	364	363	469	319
Myxococcaceae	64	0	14	101	0	0	28	13	15	0	16	13	21	18	22
Bradymonadales	272	78	170	262	161	53	134	96	82	18	66	67	359	51	378
Anaerolineaceae	59	17	71	83	47	161	156	42	79	174	62	91	33	33	30
Bifidobacteriaceae	6966	569	10897	7251	809	937	192	926	5317	5623	2160	4136	960	820	10569
Erysipelatoclostridiaceae	241	615	235	748	524	797	456	555	872	545	571	516	413	417	1354
Oscillospiraceae	3009	4758	4366	4841	5931	1427	1907	3704	4165	2171	3941	2404	5355	6386	4127
Prevotellaceae	12609	10635	8684	8682	13216	21755	18141	9363	13163	18420	8927	10199	9020	19243	10976
F082	9553	7285	9237	4706	5719	4717	6091	7328	7610	6420	11060	2894	4019	6567	2061
Marinifilaceae	401	215	298	140	268	771	161	287	137	203	263	1787	273	155	210
Bacteroidetes_BD2-2	231	265	668	129	222	791	298	256	603	239	203	889	298	209	513
Marinilabiliaceae	179	66	177	82	221	108	58	91	1509	31	110	97	913	229	127
Unknown Bacteroidales (Order)	1077	646	764	425	88	342	81	98	63	63	128	306	241	184	1133
Lachnospiraceae	5811	6897	7602	7966	10218	5685	12886	7629	11385	5578	6221	8118	6849	9783	11425
Rikenellaceae	16320	18421	7821	6078	9947	11031	13129	6264	10521	8695	5916	9008	6358	7810	3691
Bacteroidaceae	272	128	279	399	277	423	2103	221	462	29	386	461	288	455	231
Bacteroidales_UCG-001	537	437	485	264	305	630	879	494	895	754	760	828	443	307	435
Muribaculaceae	2753	2655	2089	2243	4553	1668	2589	3215	2249	2602	2213	2351	1076	1858	1039
Barnesiellaceae	21	0	31	0	45	0	0	0	0	0	25	68	15	15	26
Tannerellaceae	0	30	27	182	118	45	0	60	115	0	42	33	9	0	183
Bacteroidales_RF16_group	1511	776	846	944	2112	2359	1430	590	665	1527	1257	913	1799	1451	769
Synergistaceae	206	115	199	199	151	482	309	127	320	436	300	112	312	80	179
[Eubacterium]_coprostanoligenes_group	747	892	849	878	1074	448	829	1239	546	639	763	577	739	840	1194
Akkermansiaceae	146	82	113	126	61	0	0	42	253	0	78	288	32	134	89
Peptostreptococcaceae	748	369	840	1388	786	0	140	809	1420	17	1614	653	909	900	1694
Defluviitaleaceae	37	59	35	55	30	28	58	97	33	10	55	45	80	96	41
Ruminococcaceae	1883	1649	4536	2715	2131	2006	2225	2475	2248	1668	1895	2862	2151	2332	2583
UCG-010	681	940	667	594	663	599	535	557	636	527	704	591	831	512	675
Coriobacteriaceae	40	48	41	109	66	11	7	42	55	11	80	69	47	33	53
WCHB1-41	362	650	161	66	135	1262	507	93	57	549	83	37	87	58	50
Enterococcaceae	37	39	46	71	65	535	13	39	54	7593	63	58	1378	67	148
Lactobacillaceae	186	9	28	392	248	3	0	110	143	3	3	48	891	1342	804
Streptococcaceae	11	0	27	0	0	25	12	0	0	73	14	0	0	10	41
Izemoplasmatales	5	11	31	0	11	9	24	20	47	36	25	0	21	12	18
Mycoplasmataceae	23045	568	24158	10719	845	243	236	803	1484	885	9074	28983	2063	1563	22521
RF39	0	96	62	23	8	89	24	98	15	29	28	0	66	36	0
Acholeplasmataceae	62	55	140	69	128	173	76	96	550	115	86	116	146	347	127
Erysipelotrichaceae	208	460	393	677	491	73	92	379	564	106	771	561	414	607	1096
Anaerovoracaceae	935	958	1096	1071	1562	941	1275	1235	1224	1339	1016	840	1282	1410	858
Clostridiaceae	3394	1604	1950	25155	8867	28	98	2098	2283	0	10366	2546	6825	17895	4649
Eubacteriaceae	0	61	12	63	108	0	0	47	23	0	103	32	7	0	74
Clostridia_vadinBB60_group	70	117	77	154	109	164	100	139	94	210	400	163	359	220	137
Unknown Clostridia (Class)	139	506	46	217	113	163	259	153	251	141	121	226	187	167	85
UCG-011	65	138	74	123	11	69	143	30	31	70	70	64	107	154	66
Christensenellaceae	2692	5881	2326	3428	2703	2269	2845	3171	5337	2539	3233	1823	5034	4444	2396
MVP-15	13	6	16	7	95	63	38	10	7	16	37	0	69	18	13
Acidaminococcaceae	626	822	624	590	900	1487	1238	832	540	1414	873	1067	862	691	481
Veillonellaceae	9	0	0	248	45	0	47	22	15	0	35	52	66	128	109
Selenomonadaceae	618	1596	1081	1743	1451	936	838	1628	857	1784	881	776	2175	1098	642
Peptococcaceae	19	8	21	63	6	0	0	32	5	0	11	29	23	37	0
Butyricicoccaceae	367	369	1031	423	262	18	80	768	952	27	401	446	273	508	1848
Monoglobaceae	0	122	37	34	0	70	61	34	19	32	48	14	36	66	7
Hungateiclostridiaceae	494	916	399	640	306	803	962	629	658	1150	698	473	401	709	286
Clostridia_UCG-014	173	178	212	150	290	112	126	170	181	115	48	135	92	244	356
Spirochaetaceae	2810	995	2078	1551	4050	7814	4760	2630	3526	3828	2447	1115	775	2134	424
Saccharimonadaceae	49	60	44	33	70	49	45	51	32	67	44	43	88	69	20
Unknown d__Bacteria (Kingdom)	9	13	18	48	19	0	0	13	38	14	25	7	36	4	4
Absconditabacteriales_(SR1)	232	205	321	73	284	299	429	209	77	317	27	35	34	111	61
Endomicrobiaceae	0	27	71	39	13	58	53	51	13	25	30	23	76	49	30
Elusimicrobiaceae	157	76	283	164	509	322	450	263	113	484	110	193	172	290	347
Fibrobacteraceae	1963	3979	2785	1124	2231	13789	3391	2742	1993	5688	871	12416	2450	910	5726
Eggerthellaceae	94	213	234	414	342	0	0	342	198	0	265	155	309	740	227
Unknown Coriobacteriales (Order)	0	15	17	15	15	0	34	8	18	23	17	11	10	22	0
Atopobiaceae	84	274	311	465	1020	26	155	491	507	188	372	507	301	1556	258
Pedosphaeraceae	7	0	0	66	0	141	38	0	0	40	0	0	2	0	0
0319-6G20	149	222	28	115	34	774	261	51	46	645	29	45	117	48	282
p-251-o5	746	243	149	374	663	132	470	308	83	148	265	57	486	275	275
Unknown Bacteroidia (Class)	6	84	158	0	64	81	105	98	29	496	133	43	9	19	42
Williamwhitmaniaceae	24	16	431	17	36	0	0	15	72	0	114	21	31	30	0
Bacteroidales_BS11_gut_group	1785	1962	642	816	2171	3737	2620	2449	731	3625	1887	1725	1320	1239	474
M2PB4-65_termite_group	128	45	53	57	40	102	58	53	55	35	48	15	0	28	0
Unknown Burkholderiales (Order)	38	0	13	45	0	0	23	17	11	20	0	24	52	14	46
Enterobacteriaceae	13	92	161	43	338	2515	222	56	0	545	41	49	11	72	127
group Control vs OTC									Control vs MNP
	baseMean	log2FoldChange	lfcSE	stat	pvalue	padj				baseMean	log2FoldChange	lfcSE	stat	pvalue	padj
Absconditabacteriales_(SR1)	182.403	2.07459	0.55201	3.75825	0.000171107	0.0092398			Mycoplasmataceae	8480.18	4.03845	0.937691	4.30681	1.65629e-05	0.000894396
Clostridia_vadinBB60_group	168.705	-1.27244	0.401333	-3.17052	0.00152165	0.0410845			Enterococcaceae	684.102	-4.99669	1.23545	-4.04442	5.24528e-05	0.00141623
WCHB1-41	280.09	2.13986	0.759199	2.81858	0.00482369	0.0868264			Methanobacteriaceae	1838.53	-2.85376	0.865294	-3.29803	0.00097367	0.0175261
Rikenellaceae	9468.21	0.84273	0.363047	2.32127	0.0202721	0.218939			Unknown Bacteroidales (Order)	376.139	2.22597	0.718513	3.09803	0.00194813	0.0262998
Muribaculaceae	2352.69	0.742273	0.317308	2.33928	0.0193209	0.218939			Methanomethylophilaceae	170.389	-2.89394	1.07164	-2.70049	0.00692374	0.0747764
Enterococcaceae	684.102	-2.74232	1.23589	-2.2189	0.0264933	0.23844			Clostridiaceae	5886.23	3.20327	1.21469	2.63712	0.0083613	0.0752517
T34	122.729	3.44994	1.9225	1.79451	0.0727317	0.490939			Gastranaerophilales	303.146	1.1181	0.447356	2.49936	0.0124417	0.0839813
Acetobacteraceae	176.363	-1.67854	0.912271	-1.83996	0.065774	0.490939			Bacteroidales_UCG-001	566.58	-0.843767	0.336058	-2.51078	0.0120466	0.0839813
Acholeplasmataceae	152.502	-0.853411	0.597863	-1.42744	0.153454	0.828652			Oscillospiraceae	3916.05	0.783763	0.351617	2.22902	0.0258124	0.154874
Spirochaetaceae	2740.19	0.72412	0.504619	1.43498	0.151291	0.828652			Desulfovibrionaceae	319.944	0.574067	0.270945	2.11876	0.0341108	0.169384
Lactobacillaceae	280.666	-1.84093	1.33914	-1.37471	0.169222	0.830727			Prevotellaceae	12930.2	-0.590876	0.29492	-2.00351	0.0451223	0.169384
Bacteroidales_UCG-001	566.58	-0.439711	0.336462	-1.30687	0.191258	0.86066			Synergistaceae	236.232	-0.940477	0.449552	-2.09203	0.0364356	0.169384
Fibrobacteraceae	4152.55	-0.866714	0.709181	-1.22213	0.221657	0.92073			Acidaminococcaceae	875.576	-0.631558	0.321455	-1.96468	0.0494507	0.169384
F082	6390.99	0.462481	0.41628	1.11099	0.266574	0.942222			Spirochaetaceae	2740.19	-0.987757	0.50438	-1.95836	0.0501877	0.169384
Erysipelotrichaceae	459.545	-0.604347	0.558459	-1.08217	0.279177	0.942222			0319-6G20	190.633	-1.68935	0.855637	-1.97437	0.0483392	0.169384
p-251-o5	312.175	0.669839	0.61386	1.09119	0.275188	0.942222			Enterobacteriaceae	286.288	-2.37603	1.19744	-1.98426	0.0472264	0.169384
Methanobacteriaceae	1838.53	-0.175508	0.865637	-0.20275	0.83933	0.982384			Bradymonadales	149.793	1.2926	0.675393	1.91385	0.05564	0.169384
Methanomethylophilaceae	170.389	0.0654324	1.07527	0.060852	0.951477	0.982384			Acholeplasmataceae	152.502	-1.1392	0.597232	-1.90746	0.0564612	0.169384
Rhodocyclaceae	267.727	-0.216176	0.623465	-0.346733	0.728792	0.982384			Bacteroidaceae	433.206	-1.27677	0.729058	-1.75126	0.0799013	0.227088
Neisseriaceae	154.275	0.0998563	0.474321	0.210525	0.833258	0.982384			UCG-010	650.974	0.320917	0.187752	1.70926	0.0874037	0.227754
Gastranaerophilales	303.146	-0.139225	0.445885	-0.312244	0.754855	0.982384			Bacteroidales_BS11_gut_group	1823.13	-0.844106	0.495663	-1.70298	0.0885711	0.227754
Campylobacteraceae	115.008	-0.103106	0.768589	-0.13415	0.893284	0.982384			Fibrobacteraceae	4152.55	-1.18198	0.70916	-1.66673	0.0955678	0.234575
Desulfovibrionaceae	319.944	-0.144621	0.269922	-0.535787	0.592106	0.982384			Erysipelotrichaceae	459.545	0.893625	0.55936	1.59758	0.110135	0.247805
Bradymonadales	149.793	0.0545521	0.673357	0.0810151	0.93543	0.982384			Hungateiclostridiaceae	640.592	-0.597885	0.370318	-1.61452	0.106415	0.247805
Bifidobacteriaceae	3874.33	0.553481	0.923085	0.599599	0.548773	0.982384			p-251-o5	312.175	0.906005	0.613922	1.47576	0.140007	0.302415
Erysipelatoclostridiaceae	590.689	-0.436259	0.429663	-1.01535	0.309938	0.982384			Lactobacillaceae	280.666	1.7382	1.3418	1.29542	0.195174	0.405361
Oscillospiraceae	3916.05	0.0530186	0.351548	0.150815	0.880122	0.982384			Acetobacteraceae	176.363	1.14352	0.915905	1.24852	0.211842	0.423684
Prevotellaceae	12930.2	-0.111972	0.294944	-0.379639	0.704213	0.982384			Campylobacteraceae	115.008	0.890352	0.770199	1.156	0.24768	0.472499
Bacteroidetes_BD2-2	389.117	-0.453815	0.559765	-0.810724	0.417524	0.982384			Bifidobacteriaceae	3874.33	1.05082	0.923102	1.13836	0.25497	0.472499
Unknown Bacteroidales (Order)	376.139	0.635581	0.717147	0.886263	0.375476	0.982384			WCHB1-41	280.09	-0.834816	0.754966	-1.10577	0.268828	0.472499
Lachnospiraceae	8301.77	-0.12547	0.293551	-0.427423	0.669071	0.982384			Clostridia_UCG-014	172.06	0.510746	0.464234	1.10019	0.27125	0.472499
Bacteroidaceae	433.206	-0.422064	0.729496	-0.578569	0.56288	0.982384			Erysipelatoclostridiaceae	590.689	-0.437499	0.42957	-1.01846	0.30846	0.489907
Bacteroidales_RF16_group	1268	-0.0095962	0.434608	-0.0220801	0.982384	0.982384			Ruminococcaceae	2371.29	0.290379	0.284017	1.0224	0.306592	0.489907
Synergistaceae	236.232	-0.168531	0.450789	-0.373858	0.70851	0.982384			Clostridia_vadinBB60_group	168.705	-0.416241	0.402675	-1.03369	0.301281	0.489907
[Eubacterium]_coprostanoligenes_group	819.924	0.12751	0.295383	0.431677	0.665977	0.982384			Eggerthellaceae	236.677	1.28031	1.35366	0.945815	0.344243	0.531117
Peptostreptococcaceae	818.546	-0.462816	1.03877	-0.445543	0.655927	0.982384			Bacteroidetes_BD2-2	389.117	-0.512029	0.559621	-0.914956	0.360215	0.535563
Ruminococcaceae	2371.29	0.145728	0.284024	0.513085	0.607892	0.982384			[Eubacterium]_coprostanoligenes_group	819.924	0.260998	0.295358	0.883664	0.376878	0.535563
UCG-010	650.974	0.111413	0.1877	0.593569	0.5528	0.982384			Elusimicrobiaceae	262.905	-0.475241	0.529481	-0.897561	0.36942	0.535563
Mycoplasmataceae	8480.18	-0.0867021	0.937413	-0.0924909	0.926308	0.982384			Atopobiaceae	435.464	0.653049	0.755812	0.864037	0.387568	0.536632
Anaerovoracaceae	1141.71	0.0588257	0.220141	0.267218	0.789301	0.982384			T34	122.729	1.49745	1.91855	0.78051	0.435091	0.573629
Clostridiaceae	5886.23	-0.0400701	1.21452	-0.0329925	0.973681	0.982384			Peptostreptococcaceae	818.546	0.810159	1.03899	0.779758	0.435533	0.573629
Unknown Clostridia (Class)	186.911	0.394112	0.550157	0.716363	0.473768	0.982384			Rikenellaceae	9468.21	0.239462	0.363007	0.659663	0.50947	0.644827
Christensenellaceae	3364.49	0.021721	0.376888	0.0576327	0.954041	0.982384			Muribaculaceae	2352.69	0.207234	0.317144	0.653439	0.513474	0.644827
Acidaminococcaceae	875.576	-0.154457	0.321779	-0.480009	0.631221	0.982384			Lachnospiraceae	8301.77	-0.167434	0.293538	-0.5704	0.568406	0.69759
Selenomonadaceae	1216.02	0.226202	0.414393	0.545864	0.585159	0.982384			Rhodocyclaceae	267.727	0.2734	0.623755	0.438313	0.661159	0.728624
Butyricicoccaceae	516.621	-0.45663	0.892943	-0.511377	0.609087	0.982384			F082	6390.99	0.187426	0.416252	0.45027	0.652516	0.728624
Hungateiclostridiaceae	640.592	0.116917	0.370868	0.315252	0.75257	0.982384			Anaerovoracaceae	1141.71	-0.0989518	0.219945	-0.449893	0.652788	0.728624
Clostridia_UCG-014	172.06	0.223545	0.463994	0.481784	0.629959	0.982384			Butyricicoccaceae	516.621	0.438583	0.893187	0.491032	0.623404	0.728624
Elusimicrobiaceae	262.905	0.101854	0.530272	0.19208	0.84768	0.982384			Absconditabacteriales_(SR1)	182.403	-0.262968	0.545587	-0.481992	0.629812	0.728624
Eggerthellaceae	236.677	-0.380591	1.35276	-0.281345	0.778446	0.982384			Bacteroidales_RF16_group	1268	-0.100142	0.434537	-0.230457	0.817737	0.849188
Atopobiaceae	435.464	-0.486838	0.755331	-0.644536	0.519228	0.982384			Christensenellaceae	3364.49	0.0901953	0.376875	0.239324	0.810854	0.849188
0319-6G20	190.633	0.118833	0.857589	0.138567	0.889793	0.982384			Selenomonadaceae	1216.02	0.111261	0.414304	0.26855	0.788276	0.849188
Bacteroidales_BS11_gut_group	1823.13	0.145427	0.495855	0.293286	0.769304	0.982384			Neisseriaceae	154.275	0.0896638	0.473944	0.189187	0.849946	0.861347
Enterobacteriaceae	286.288	1.12405	1.20041	0.936389	0.349073	0.982384			Unknown Clostridia (Class)	186.911	0.0959625	0.549426	0.174659	0.861347	0.861347
Marinifilaceae	373.002	-1.02589	0.691224	-1.48417	NA	NA			Marinifilaceae	373.002	-0.239308	0.691549	-0.346046	NA	NA
Marinilabiliaceae	266.338	-1.0384	0.940038	-1.10463	NA	NA			Marinilabiliaceae	266.338	-1.29535	0.939827	-1.37828	NA	NA

## Sheet: alpha
sample	observed	chao1	diversity_inverse_simpson	diversity_gini_simpson	diversity_shannon	diversity_fisher	diversity_coverage	evenness_camargo	evenness_pielou	evenness_simpson	evenness_evar	evenness_bulla	dominance_dbp	dominance_dmn	dominance_absolute	dominance_relative	dominance_simpson	dominance_core_abundance	dominance_gini	rarity_log_modulo_skewness	rarity_low_abundance	rarity_rare_abundance
C1	1393	1401	36.3168	0.972465	5.50525	223.089	45	0.666853	0.760476	0.0260709	0.376804	0.432186	0.11196	0.20708	12838	0.11196	0.0275355	0.381246	0.909124	2.06084	0.464863	0.52891
C2	1618	1634.67	340.637	0.997064	6.52791	268.983	140	0.584412	0.883469	0.21053	0.360917	0.502919	0.0161763	0.0301326	1778	0.0161763	0.00293568	0.130329	0.860737	2.06047	0.555234	0.742007
C3	1439	1448.55	35.788	0.972058	5.46273	233.105	42	0.689963	0.751231	0.02487	0.401281	0.428499	0.096989	0.179335	10823	0.096989	0.0279423	0.324339	0.906134	2.06111	0.46739	0.510736
C4	1290	1312.75	25.2089	0.960331	5.30801	211.107	33	0.756051	0.741094	0.0195418	0.42915	0.434122	0.165288	0.25487	15689	0.165288	0.0396686	0.385771	0.91398	2.06125	0.453018	0.478145
C5	1517	1542.3	156.533	0.993612	6.42891	262.481	148	0.654735	0.877728	0.103186	0.403641	0.530664	0.064814	0.0777816	5488	0.064814	0.00638842	0.189411	0.860306	2.06115	0.59444	0.687197
MNP1	1253	1261.57	221.78	0.995491	6.17699	204.283	95	0.673013	0.865938	0.176999	0.349693	0.481398	0.0205547	0.0400668	1932	0.0205547	0.00450897	0.0867724	0.89898	2.06006	0.478046	0.727554
MNP2	1266	1271.57	193.293	0.994826	6.21953	212.626	108	0.603273	0.870641	0.15268	0.389708	0.516487	0.0292833	0.0572449	2393	0.0292833	0.0051735	0.102241	0.888898	2.0611	0.525924	0.699421
MNP3	1624	1627.75	217.342	0.995399	6.52723	276.682	160	0.630785	0.882936	0.133831	0.420878	0.536024	0.0391733	0.0675169	3827	0.0391733	0.00460105	0.17867	0.847976	2.06102	0.602074	0.693103
MNP4	1483	1494.38	160.041	0.993752	6.16528	239.474	88	0.562018	0.844349	0.107917	0.367108	0.466931	0.037243	0.0690714	4354	0.037243	0.0062484	0.199644	0.887237	2.06069	0.501206	0.678662
MNP5	1228	1240.36	78.8533	0.987318	5.78262	197.392	60	0.636043	0.812949	0.0642128	0.354989	0.443676	0.0766655	0.127258	7601	0.0766655	0.0126818	0.171274	0.914512	2.06005	0.427162	0.666095
OTC1	1489	1497.08	63.2285	0.984184	5.83319	245.888	64	0.763946	0.798427	0.0424637	0.405578	0.461894	0.0802302	0.133765	8394	0.0802302	0.0158157	0.297112	0.891362	2.06118	0.509109	0.608149
OTC2	1140	1146	24.2277	0.958725	5.09573	183.18	24	0.788302	0.72395	0.0212524	0.377989	0.411846	0.134241	0.261053	12379	0.134241	0.0412751	0.37367	0.930999	2.06115	0.418403	0.533384
OTC3	1716	1724.26	207.935	0.995191	6.48058	287.009	138	0.662489	0.870139	0.121175	0.397427	0.517654	0.0337095	0.0671094	3812	0.0337095	0.00480918	0.194121	0.849278	2.06081	0.594355	0.691831
OTC4	1572	1587.55	85.6438	0.988324	6.22292	262.689	125	0.674096	0.845494	0.0544808	0.411769	0.513721	0.0771678	0.138739	8030	0.0771678	0.0116763	0.234924	0.864162	2.06115	0.595585	0.681142
OTC5	962	963.5	30.3821	0.967086	5.18632	164.943	30	0.761336	0.755031	0.0315823	0.436953	0.440565	0.114624	0.209322	6431	0.114624	0.0329141	0.421798	0.933766	2.06129	0.409643	0.454968
Shannon_diversity	Mean	Median
Control	5847	5.50525
MNP	6174	6.17699
OTC	5764	5.83319
Kolmogorov_Smirnov_test	p_value
Control vs MNP	0.357
Control vs OTC	0.873
