# Supplementary material for: Interaction between bacterial microbiota and nematode parasite communities in sheep’s gastrointestinal tract
Source: PLoS One. 2024 Jun 27;19(6):e0306390. doi: 10.1371/journal.pone.0306390 (PMC11210874; doi:10.1371/journal.pone.0306390)
Supplement: S3 Table — DESeq2-normalized microbial taxa abundances are shown at the phylum, class, order, and family levels. Alpha diversity indices are indicated. (XLSX) [file pone.0306390.s003.xlsx]

## Sheet: Phylum
	C1	C2	C3	C4	C5	MNP1	MNP2	MNP3	MNP4	MNP5	OTC1	OTC2	OTC3	OTC4	OTC5
Halobacterota	179	0	3	92	0	53	0	110	194	842	0	37	0	0	0
Euryarchaeota	47	135	150	538	1082	1410	1668	228	164	69	581	116	601	1838	81
Cyanobacteria	256	584	637	293	264	317	62	325	667	986	268	136	39	254	5
Campilobacterota	649	17595	812	746	350	436	404	1259	4211	1427	865	1393	2624	575	6885
Desulfobacterota	715	814	700	1351	514	836	673	723	738	1066	621	1491	320	487	795
Myxococcota	56	5	22	0	20	22	15	11	0	103	0	12	359	79	225
Actinobacteriota	1007	595	1446	820	1227	866	1733	997	1039	911	843	1289	726	1896	878
Bacteroidota	33546	28347	28629	21536	26726	32244	30845	36180	28929	36396	37662	27607	118872	26660	46043
Synergistota	10	14	24	13	10	3	30	13	0	22	6	0	64	25	0
Verrucomicrobiota	6525	9119	6042	3942	4716	2428	10773	2798	12203	3333	6753	3287	445	329	5365
Firmicutes	57618	45158	52536	43278	45477	52430	54639	65401	37977	74004	67214	63768	58135	30843	46242
Spirochaetota	1573	296	443	1886	718	4964	1471	2088	1085	702	978	1641	966	1810	652
Patescibacteria	34	8	13	0	10	45	56	29	0	31	21	19	0	73	8
Elusimicrobiota	107	33	87	78	95	135	22	44	54	55	36	62	88	60	0
Fibrobacterota	5605	438	293	1370	494	1553	229	1193	762	595	193	818	0	0	0
Proteobacteria	888	1994	2008	1186	1433	1175	552	708	1163	1114	997	762	1927	1832	5746
Control vs OTC								Control vs MNP
	baseMean	log2FoldChange	lfcSE	stat	pvalue	padj			baseMean	log2FoldChange	lfcSE	stat	pvalue	padj
Bacteroidota	37348.2	-0.887995	0.359921	-2.46719	0.0136177	0.149794		Campilobacterota	2682	1.38098	1.02377	1.34892	0.177364	0.659986
Cyanobacteria	339.499	1.53345	0.841338	1.82263	0.0683597	0.250652		Spirochaetota	1418.11	-1.06869	0.601168	-1.77769	0.0754555	0.659986
Fibrobacterota	902.726	3.02044	1.58436	1.90641	0.0565968	0.250652		Proteobacteria	1565.6	0.672558	0.501622	1.34077	0.179996	0.659986
Verrucomicrobiota	5203.89	0.907237	0.722435	1.2558	0.209187	0.535065		Euryarchaeota	580.676	-0.858704	1.0184	-0.843189	0.399122	0.878069
Proteobacteria	1565.6	-0.585101	0.501373	-1.167	0.243211	0.535065		Firmicutes	52981.4	-0.220901	0.229331	-0.963242	0.335426	0.878069
Euryarchaeota	580.676	-0.720497	1.01847	-0.707434	0.479297	0.727217		Bacteroidota	37348.2	-0.246061	0.359926	-0.683643	0.4942	0.881596
Campilobacterota	2682	0.707387	1.02373	0.690991	0.489571	0.727217		Fibrobacterota	902.726	0.920694	1.58376	0.581333	0.561016	0.881596
Desulfobacterota	789.447	0.139728	0.400563	0.34883	0.727217	0.727217		Cyanobacteria	339.499	-0.213523	0.839847	-0.25424	0.79931	0.958359
Actinobacteriota	1084.92	-0.145578	0.342817	-0.424654	0.671089	0.727217		Desulfobacterota	789.447	0.0209076	0.400429	0.0522131	0.958359	0.958359
Firmicutes	52981.4	-0.125228	0.229334	-0.546052	0.58503	0.727217		Actinobacteriota	1084.92	-0.122656	0.342767	-0.35784	0.720463	0.958359
Spirochaetota	1418.11	-0.298862	0.601324	-0.497007	0.619184	0.727217		Verrucomicrobiota	5203.89	-0.0556165	0.722379	-0.0769907	0.938631	0.958359
Phylum relative abundance in large intestine

## Sheet: Class
	C1	C2	C3	C4	C5	MNP1	MNP2	MNP3	MNP4	MNP5	OTC1	OTC2	OTC3	OTC4	OTC5
Methanomicrobia	167	0	3	84	0	49	0	100	177	756	0	38	0	0	0
Methanobacteria	44	163	148	489	1233	1297	1571	207	150	62	511	118	708	2046	77
Vampirivibrionia	238	705	629	266	301	291	59	295	608	885	235	138	46	283	5
Campylobacteria	606	21237	801	678	399	401	380	1143	3836	1281	760	1421	3091	640	6492
Alphaproteobacteria	598	260	645	594	265	190	130	334	711	675	322	357	803	626	306
Desulfovibrionia	593	556	554	575	469	682	553	579	637	763	433	699	377	542	750
Myxococcia	52	6	22	0	23	20	14	10	0	93	0	12	31	23	27
Desulfuromonadia	73	427	137	653	117	87	80	77	35	194	113	822	0	0	0
Actinobacteria	517	54	894	291	34	79	379	168	123	173	53	575	187	198	446
Bacteroidia	31275	34215	28254	19576	30456	29639	29036	32843	26354	32671	33116	28160	140071	29675	43414
Synergistia	10	17	24	12	12	3	28	12	0	20	5	0	75	28	0
Verrucomicrobiae	6060	10970	5947	3581	5359	2201	10098	2535	11111	2957	5924	3338	490	354	5058
Clostridia	50743	51747	48332	36420	48384	44727	48420	55219	31976	61816	54962	60796	65821	32836	32589
Kiritimatiellae	22	37	16	0	16	31	43	5	3	18	14	4	35	12	0
Bacilli	2047	1676	2727	1669	2180	1657	1609	2489	1515	3317	2899	3800	2070	744	10732
Negativicutes	907	1054	784	1245	1254	1792	1401	1642	1095	1263	1233	433	593	748	273
Spirochaetia	1466	357	437	1714	808	4563	1384	1887	989	630	860	1674	1102	2015	615
Saccharimonadia	17	0	0	0	0	36	50	26	0	28	18	19	0	81	7
Elusimicrobia	54	40	80	71	109	91	16	40	49	39	23	64	104	44	0
Fibrobacteria	5225	528	289	1245	563	1427	216	1083	694	534	169	834	0	0	0
Coriobacteriia	421	664	533	455	1364	717	1252	737	824	646	688	739	474	1819	255
Gammaproteobacteria	230	2147	1336	484	1367	890	389	309	348	325	555	420	1469	1413	5112
Control vs OTC								Control vs MNP
	baseMean	log2FoldChange	lfcSE	stat	pvalue	padj		baseMean	log2FoldChange	lfcSE	stat	pvalue	padj
Vampirivibrionia	332.274	1.59361	0.829744	1.9206	0.054782	0.225486		Campylobacteria	2877.7	1.75213	1.03428	1.69405	0.0902561
Bacteroidia	37917	-0.932616	0.418963	-2.22601	0.0260134	0.225486		Spirochaetia	1366.73	-0.982965	0.588826	-1.66937	0.0950451
Bacilli	2742.24	-0.975131	0.53907	-1.80891	0.0704645	0.225486		Gammaproteobacteria	1119.66	1.29892	0.696648	1.86453	0.0622469
Negativicutes	1047.76	0.67664	0.365571	1.85091	0.0641821	0.225486		Desulfovibrionia	584.077	-0.226164	0.223286	-1.01289	0.311111
Fibrobacteria	853.869	2.96753	1.51357	1.96062	0.0499236	0.225486		Desulfuromonadia	187.569	1.57236	1.54705	1.01636	0.309457
Verrucomicrobiae	5065.53	1.07347	0.715479	1.50035	0.133523	0.356062		Actinobacteria	278.109	0.957543	0.8251	1.16052	0.245838
Campylobacteria	2877.7	0.935173	1.03425	0.904208	0.365885	0.73177		Negativicutes	1047.76	-0.455838	0.364904	-1.2492	0.211592
Gammaproteobacteria	1119.66	-0.688844	0.696215	-0.989413	0.322461	0.73177		Methanobacteria	588.196	-0.661764	1.01899	-0.649433	0.516058
Methanobacteria	588.196	-0.735968	1.01904	-0.722214	0.470163	0.813162		Fibrobacteria	853.869	0.989796	1.51291	0.654234	0.512961
Spirochaetia	1366.73	-0.389675	0.588987	-0.661602	0.508226	0.813162		Coriobacteriia	772.641	-0.280781	0.504238	-0.556841	0.577636
Desulfuromonadia	187.569	0.587695	1.54655	0.380003	0.703943	0.888606		Vampirivibrionia	332.274	0.000197654	0.828171	0.000238663	0.99981
Actinobacteria	278.109	0.293472	0.824829	0.355797	0.721993	0.888606		Alphaproteobacteria	454.339	0.212366	0.530619	0.400223	0.688993
Coriobacteriia	772.641	-0.210998	0.50439	-0.418323	0.675711	0.888606		Bacteroidia	37917	-0.0663685	0.418968	-0.15841	0.874134
Clostridia	48319.2	-0.0680126	0.261004	-0.26058	0.794416	0.907904		Verrucomicrobiae	5065.53	0.143062	0.715412	0.199971	0.841503
Desulfovibrionia	584.077	-0.0308993	0.223887	-0.138013	0.89023	0.949579		Clostridia	48319.2	-0.0394519	0.261001	-0.151156	0.879852
Alphaproteobacteria	454.339	-0.0287767	0.530678	-0.0542263	0.956755	0.956755		Bacilli	2742.24	-0.0396836	0.53913	-0.0736067	0.941323

## Sheet: Order
	C1	C2	C3	C4	C5	MNP1	MNP2	MNP3	MNP4	MNP5	OTC1	OTC2	OTC3	OTC4	OTC5
Methanomicrobiales	156	0	2	89	0	47	0	80	210	618	0	34	0	0	0
Methanobacteriales	41	153	146	520	1114	1245	1648	166	178	51	494	107	677	2434	135
Burkholderiales	67	300	342	336	367	579	55	63	104	84	36	17	162	111	94
Gastranaerophilales	223	661	620	283	272	279	62	236	721	724	227	125	21	336	0
Campylobacterales	567	19922	790	721	360	385	399	914	4550	1047	734	1286	2959	762	11430
Acetobacterales	27	0	44	0	0	0	0	0	26	0	0	40	0	0	21
Rhodospirillales	530	244	579	632	236	183	137	264	817	549	305	280	53	453	37
Desulfovibrionales	555	522	546	612	424	655	580	463	755	624	418	633	361	644	1320
Myxococcales	49	6	22	0	20	20	14	8	0	76	0	11	30	27	47
Bradymonadales	69	400	135	694	105	83	84	61	42	158	109	744	0	0	0
Bifidobacteriales	484	46	881	309	22	76	398	134	146	124	42	521	162	215	758
Lachnospirales	9140	10830	9737	7308	10351	10831	13064	8418	8858	9288	12929	11733	18634	9317	23631
Bacteroidales	29264	32060	27858	20808	27382	28421	30415	25947	31247	26687	31968	25456	134042	35298	76419
Synergistales	9	16	23	12	11	3	30	9	0	16	5	0	72	33	0
Verrucomicrobiales	5544	10291	5819	3790	4807	2101	10590	2018	13158	2409	5695	2992	340	358	8758
Unknown Clostridia (Class)	83	83	41	45	46	65	51	84	93	22	106	59	241	59	0
Peptostreptococcales-Tissierellales	4687	3386	5109	3460	5146	3993	7792	5473	2570	4720	4372	4179	7696	2266	4872
Oscillospirales	22918	25172	27261	19200	21574	19060	21924	20112	19760	25019	26850	27578	27575	16048	22678
WCHB1-41	21	35	16	0	14	30	45	4	4	14	14	4	34	14	0
Lactobacillales	179	39	53	209	202	104	104	0	34	1292	1287	628	371	232	509
Bacillales	76	0	111	27	16	88	62	29	7	90	34	19	17	0	37
Izemoplasmatales	21	76	55	33	10	42	26	33	59	169	19	11	0	13	0
Mycoplasmatales	752	0	792	223	21	10	21	199	646	48	108	565	213	26	311
RF39	110	277	206	214	299	305	154	154	248	168	106	140	0	20	7
Erysipelotrichales	779	1180	1461	1070	1418	1035	1268	1575	788	946	1236	2075	1380	594	18025
Clostridiales	630	596	341	1649	1254	635	792	1347	502	1631	2364	952	969	3868	1144
Eubacteriales	172	138	57	104	156	145	230	182	71	109	30	149	0	6	0
Clostridia_vadinBB60_group	485	114	228	166	151	117	43	156	242	454	138	181	15	65	11
Christensenellales	7948	6634	3647	5848	3893	5745	5909	5620	4466	7705	4529	8988	6394	6500	4670
Peptococcales	171	120	125	88	73	101	37	133	124	153	151	91	441	35	155
Acidaminococcales	618	462	567	732	591	1286	821	980	872	740	877	215	255	291	438
Veillonellales-Selenomonadales	231	527	206	593	542	435	649	333	427	293	314	177	312	599	42
Monoglobales	451	517	435	415	322	562	328	628	581	549	960	382	711	547	55
Clostridia	580	528	229	234	231	1285	463	1571	276	539	266	390	152	211	31
Clostridia_UCG-014	231	410	428	198	495	394	150	380	381	325	317	301	167	115	130
Spirochaetales	1373	335	431	1823	730	4381	1453	1509	1172	515	830	1515	1055	2397	1082
Saccharimonadales	16	0	0	0	0	35	52	21	0	23	17	17	0	96	13
Elusimicrobiales	32	37	76	75	95	77	16	32	58	32	22	58	99	53	0
Fibrobacterales	4893	496	285	1324	509	1371	226	865	823	437	164	755	0	0	0
Coriobacteriales	395	623	525	484	1233	689	1314	589	977	528	665	669	454	2165	449
Opitutales	131	0	44	18	35	13	6	9	20	10	27	28	0	13	0
Unknown Bacteroidia (Class)	16	26	0	5	132	37	8	298	10	12	17	14	0	0	0
Enterobacterales	148	1698	970	165	853	261	168	176	245	170	490	343	1197	1505	8843
Control vs OTC								Control vs MNP
	baseMean	log2FoldChange	lfcSE	stat	pvalue	padj			baseMean	log2FoldChange	lfcSE	stat	pvalue	padj
Lachnospirales	11604.5	-0.686642	0.257198	-2.6697	0.00759189	0.0784495		Enterobacterales	1148.75	1.91209	0.814562	2.34739	0.0189055	0.586069
Bacteroidales	38884.7	-1.14206	0.399569	-2.85823	0.00426009	0.0784495		Acidaminococcales	649.592	-0.661836	0.364608	-1.8152	0.0694932	0.718097
Erysipelotrichales	2322	-1.97997	0.723492	-2.73668	0.00620619	0.0784495		Clostridia	465.724	-1.19844	0.614604	-1.94994	0.0511829	0.718097
RF39	160.489	2.00675	0.835177	2.40279	0.0162707	0.126098		Spirochaetales	1373.4	-0.944444	0.582934	-1.62016	0.105198	0.815288
Burkholderiales	181.169	1.74996	0.758955	2.30576	0.0211243	0.130971		Campylobacterales	3121.69	1.61594	1.09541	1.4752	0.140159	0.868987
Lactobacillales	349.625	-2.14884	1.12619	-1.90806	0.0563838	0.163227		Methanobacteriales	607.214	-0.735134	1.0186	-0.721712	0.470472	0.998924
Clostridiales	1244.84	-1.05668	0.535392	-1.97366	0.0484205	0.163227		Burkholderiales	181.169	0.674142	0.756022	0.891696	0.372556	0.998924
Clostridia_vadinBB60_group	171.109	1.47192	0.767676	1.91738	0.0551901	0.163227		Gastranaerophilales	319.397	0.0259121	0.952574	0.0272022	0.978298	0.998924
Clostridia_UCG-014	294.91	0.771489	0.406838	1.89631	0.0579193	0.163227		Rhodospirillales	353.19	0.187796	0.678456	0.276799	0.781935	0.998924
Fibrobacterales	809.797	3.03009	1.48984	2.03383	0.0419683	0.163227		Desulfovibrionales	607.423	-0.210825	0.325149	-0.648393	0.516731	0.998924
Enterobacterales	1148.75	-1.6902	0.813557	-2.07755	0.037751	0.163227		Bradymonadales	179.007	1.7092	1.48768	1.1489	0.250595	0.998924
Eubacteriales	103.365	1.75059	1.0605	1.65073	0.0987943	0.255219		Bifidobacteriales	287.948	0.989609	0.876547	1.12899	0.258904	0.998924
Gastranaerophilales	319.397	1.53283	0.954123	1.60653	0.108158	0.257914		Lachnospirales	11604.5	-0.0912619	0.2572	-0.354828	0.722718	0.998924
Rhodospirillales	353.19	0.97533	0.679545	1.43527	0.15121	0.328981		Bacteroidales	38884.7	-0.0550641	0.399574	-0.137807	0.890393	0.998924
Acidaminococcales	649.592	0.515089	0.365877	1.40782	0.159184	0.328981		Verrucomicrobiales	5244.61	-0.0010808	0.801573	-0.00134835	0.998924	0.998924
Clostridia	465.724	0.777666	0.61637	1.26169	0.207062	0.401182		Peptostreptococcales-Tissierellales	4648.05	-0.171996	0.345715	-0.497507	0.618831	0.998924
Methanobacteriales	607.214	-0.962271	1.01867	-0.944637	0.344844	0.50374		Oscillospirales	22848.7	0.133324	0.174424	0.764365	0.44465	0.998924
Desulfovibrionales	607.423	-0.344166	0.325463	-1.05747	0.290298	0.50374		Lactobacillales	349.625	-1.16737	1.12633	-1.03643	0.300002	0.998924
Verrucomicrobiales	5244.61	0.737622	0.801629	0.920153	0.357493	0.50374		Mycoplasmatales	262.388	0.952831	1.28269	0.742836	0.457581	0.998924
Peptococcales	133.102	-0.589378	0.585112	-1.00729	0.313795	0.50374		RF39	160.489	0.102533	0.830251	0.123497	0.901714	0.998924
Veillonellales-Selenomonadales	378.624	0.537317	0.551088	0.975011	0.329555	0.50374		Erysipelotrichales	2322	0.0744622	0.723643	0.102899	0.918043	0.998924
Spirochaetales	1373.4	-0.55212	0.583099	-0.946871	0.343704	0.50374		Clostridiales	1244.84	-0.13447	0.535475	-0.251123	0.801719	0.998924
Coriobacteriales	783.82	-0.434211	0.493198	-0.8804	0.378643	0.510345		Eubacteriales	103.365	-0.237613	1.0547	-0.225291	0.821753	0.998924
Monoglobales	496.27	-0.311826	0.509234	-0.612343	0.540311	0.697901		Clostridia_vadinBB60_group	171.109	0.17632	0.764523	0.230627	0.817604	0.998924
Christensenellales	5899.83	-0.15223	0.276225	-0.551109	0.581559	0.721133		Christensenellales	5899.83	-0.074152	0.27618	-0.268491	0.788321	0.998924
Bradymonadales	179.007	0.716753	1.48728	0.481921	0.629862	0.750989		Peptococcales	133.102	0.0771966	0.585351	0.131881	0.895079	0.998924
Mycoplasmatales	262.388	0.548732	1.28278	0.427769	0.66882	0.767904		Veillonellales-Selenomonadales	378.624	-0.0252519	0.550156	-0.0458996	0.96339	0.998924
Campylobacterales	3121.69	0.38107	1.09536	0.347894	0.72792	0.794429		Monoglobales	496.27	-0.307123	0.508913	-0.603488	0.546184	0.998924
Peptostreptococcales-Tissierellales	4648.05	-0.101638	0.345775	-0.293943	0.768802	0.794429		Clostridia_UCG-014	294.91	0.11146	0.404974	0.275227	0.783142	0.998924
Oscillospirales	22848.7	-0.0560591	0.174439	-0.321368	0.747931	0.794429		Fibrobacterales	809.797	1.0121	1.489	0.679716	0.496684	0.998924
Bifidobacteriales	287.948	0.0374938	0.876246	0.0427891	0.96587	0.96587		Coriobacteriales	783.82	-0.329556	0.493029	-0.66843	0.503859	0.998924

## Sheet: Family
	C1	C2	C3	C4	C5	MNP1	MNP2	MNP3	MNP4	MNP5	OTC1	OTC2	OTC3	OTC4	OTC5
Methanocorpusculaceae	160	0	3	122	0	47	0	87	210	610	0	33	0	0	0
Methanobacteriaceae	42	142	152	710	1171	1246	1623	180	178	50	493	102	499	2749	141
T34	4	219	263	426	353	486	20	0	68	0	32	0	0	77	0
Rhodocyclaceae	45	31	54	8	33	69	25	40	0	54	4	9	16	20	0
Gastranaerophilales	228	615	642	386	285	280	61	257	722	714	227	120	16	380	0
Campylobacteraceae	566	18253	796	964	351	327	366	966	4528	1006	723	1170	2057	732	8598
Helicobacteraceae	13	295	22	20	28	58	27	29	28	27	11	62	121	128	3309
Acetobacteraceae	27	0	46	0	0	0	0	0	26	0	0	39	0	0	22
Desulfovibrionaceae	567	486	566	835	445	655	571	504	756	615	417	606	266	728	1375
Myxococcaceae	50	5	22	0	21	20	14	8	0	75	0	11	22	31	49
Bradymonadales	70	373	139	947	111	83	83	67	42	156	109	713	0	0	0
Bifidobacteriaceae	494	43	913	422	23	76	392	146	146	122	42	499	120	243	790
Erysipelatoclostridiaceae	170	185	182	449	263	268	330	235	186	160	241	802	326	97	312
Barnesiellaceae	277	1470	635	216	803	176	136	195	475	251	957	416	758	225	1100
F082	4618	4857	3287	6424	1950	6538	3397	3753	7920	3311	2009	2149	1492	3638	229
Bacteroidetes_BD2-2	286	238	127	12	107	125	116	673	1656	104	89	123	51	219	24
Marinilabiliaceae	1118	25	38	16	28	25	142	23	16	67	34	26	132	1461	81
Paludibacteraceae	31	367	20	81	16	27	52	37	126	175	41	43	420	471	7204
Unknown Bacteroidales (Order)	224	84	65	193	13	44	20	52	28	40	17	959	23	25	0
Muribaculaceae	149	397	895	468	584	275	865	468	341	240	1819	309	1596	382	2199
Lachnospiraceae	9206	9924	9943	9836	10739	10657	12736	9009	8728	8951	12683	11139	13457	10373	24503
Bacteroidaceae	5371	4735	6295	8574	6288	4610	8708	5648	6898	8028	9453	3949	9092	7439	21176
Prevotellaceae	4392	8578	2836	2002	5906	3847	4277	4383	3164	2975	4123	4234	57751	13589	6213
Bacteroidales_UCG-001	1096	447	196	276	434	398	135	576	1159	513	164	1387	95	148	15
Tannerellaceae	7	22	41	148	102	56	145	78	43	48	10	217	40	20	0
Bacteroidales_RF16_group	767	166	412	220	397	209	267	298	419	312	421	198	712	227	297
Synergistaceae	9	15	24	17	11	3	29	10	0	16	5	0	53	37	0
[Eubacterium]_coprostanoligenes_group	3471	2169	2000	2860	2110	2392	2362	2471	1763	2525	2979	3290	1998	1228	646
Akkermansiaceae	5661	9580	6027	5173	5051	2103	10426	2198	13173	2376	5686	2867	250	404	9123
Unknown Clostridia (Class)	84	77	42	61	48	65	51	92	93	22	106	56	177	66	0
Peptostreptococcaceae	3379	1999	3616	2889	3552	2566	5162	4476	1347	3427	2056	2808	3799	776	2633
Defluviitaleaceae	125	159	141	138	138	185	127	160	140	209	227	104	264	149	114
Oscillospirales	76	50	20	48	50	48	47	48	114	70	108	36	0	0	0
Ruminococcaceae	4059	2738	4011	3554	2602	3354	3402	2992	3552	2732	2460	3871	2099	2000	1717
Oscillospiraceae	12057	14999	17551	16919	15507	10235	12813	13669	11032	14078	17633	14542	13693	12507	19981
UCG-010	2895	2504	2933	1975	1641	1499	1498	1802	2603	4368	2532	2604	2061	1691	568
Coriobacteriaceae	36	46	36	71	46	26	59	42	43	30	33	74	0	0	0
WCHB1-41	21	32	16	0	15	30	45	4	4	14	14	4	25	16	0
Lactobacillaceae	172	12	32	285	212	104	102	0	24	1113	1272	579	0	219	512
Bacillaceae	36	0	61	23	17	46	26	17	0	50	19	18	0	0	39
Planococcaceae	42	0	53	14	0	43	34	15	7	39	14	0	12	0	0
Izemoplasmatales	21	71	57	45	10	42	25	36	59	167	19	11	0	15	0
Mycoplasmataceae	768	0	821	304	22	10	20	217	647	47	108	542	157	29	324
RF39	112	257	214	292	314	305	152	168	248	166	106	134	0	22	7
Erysipelotrichaceae	611	895	1318	965	1200	768	919	1469	590	755	969	1172	690	574	18352
Anaerovoracaceae	1407	1153	1675	1833	1856	1431	2510	1485	1226	1228	2309	1196	1868	1783	2443
Clostridiaceae	643	555	353	2251	1317	636	780	1467	502	1609	2361	912	713	4369	1192
Eubacteriaceae	0	97	22	54	105	58	15	94	41	8	7	53	0	0	0
Anaerofustaceae	176	31	37	88	59	88	212	104	30	100	23	90	0	6	0
Clostridia_vadinBB60_group	495	106	236	227	159	117	43	169	243	448	138	173	11	74	12
UCG-011	0	0	0	38	0	0	28	0	0	0	0	27	90	59	0
Christensenellaceae	8115	6176	3777	7982	4091	5751	5818	6121	4472	7599	4522	8613	4708	7342	4865
Peptococcaceae	175	112	129	121	76	101	36	144	124	151	151	87	325	39	161
Acidaminococcaceae	631	430	587	999	621	1287	808	1067	873	730	875	206	188	329	456
Veillonellaceae	0	0	3	293	46	49	21	43	62	89	186	87	0	20	0
Selenomonadaceae	236	491	210	516	523	386	618	319	365	200	129	82	230	656	44
Butyricicoccaceae	775	946	1669	767	728	1516	1426	872	657	835	1053	1993	315	595	683
Monoglobaceae	461	481	450	567	338	563	323	684	581	542	959	366	524	618	58
Hungateiclostridiaceae	592	492	238	319	243	1286	456	1711	277	532	266	373	112	238	32
Unknown Oscillospirales (Order)	44	14	36	25	18	23	10	27	50	57	27	43	40	28	29
Clostridia_UCG-014	236	382	443	271	520	394	148	414	381	321	317	288	123	130	136
Spirochaetaceae	1402	312	446	2488	767	4385	1430	1643	1174	508	829	1451	777	2707	1127
Saccharimonadaceae	16	0	0	0	0	35	52	23	0	23	17	16	0	109	14
Elusimicrobiaceae	33	35	78	103	99	77	16	35	58	31	22	55	73	60	0
Fibrobacteraceae	4995	461	295	1808	535	1372	223	943	824	431	163	723	0	0	0
Eggerthellaceae	297	211	300	337	429	372	557	291	227	253	262	311	200	705	225
Atopobiaceae	70	310	207	253	811	285	669	310	708	238	358	255	118	1628	219
Puniceicoccaceae	133	0	46	25	36	13	6	10	20	9	27	27	0	15	0
Rikenellaceae	8114	5863	7884	6055	7961	8602	6314	8398	7022	8585	8332	5704	22643	4171	29614
Marinifilaceae	623	52	99	22	113	76	33	239	122	71	67	55	64	31	20
Unknown Bacteroidia (Class)	16	24	0	7	139	37	8	325	10	11	17	14	0	0	0
p-251-o5	624	314	1260	414	234	1921	170	713	159	231	694	2940	772	591	127
Bacteroidales_BS11_gut_group	662	734	73	90	180	199	1691	108	292	155	163	51	199	552	53
M2PB4-65_termite_group	0	9	4	29	0	0	60	3	0	0	0	0	120	1379	108
Enterobacteriaceae	152	1581	1005	226	896	261	165	191	245	168	489	329	881	1700	9211
Control vs OTC								Control vs MNP
	baseMean	log2FoldChange	lfcSE	stat	pvalue	padj			baseMean	log2FoldChange	lfcSE	stat	pvalue	padj
Paludibacteraceae	620.697	-4.03844	1.16395	-3.46959	0.000521245	0.025541		Barnesiellaceae	541.265	1.43704	0.583362	2.46337	0.0137638	0.48568
Prevotellaceae	8597.62	-1.87733	0.651634	-2.88095	0.00396478	0.0971372		Enterobacteriaceae	1184.06	1.88898	0.810835	2.32967	0.0198237	0.48568
Muribaculaceae	735.516	-1.357	0.604379	-2.24528	0.0247501	0.141008		Bacteroidetes_BD2-2	267.107	-1.83141	0.899031	-2.0371	0.0416403	0.680125
Lachnospiraceae	11515.1	-0.563754	0.233586	-2.41348	0.015801	0.141008		Hungateiclostridiaceae	477.686	-1.18351	0.619389	-1.91078	0.0560333	0.686409
RF39	166.511	2.11623	0.864245	2.44865	0.0143393	0.141008		Oscillospiraceae	14533.9	0.302907	0.171204	1.76927	0.0768489	0.753119
Clostridia_UCG-014	301.009	0.878426	0.40652	2.16084	0.0307076	0.141008		Methanobacteriaceae	631.895	-0.562468	1.03572	-0.543069	0.587082	0.999389
Fibrobacteraceae	852.788	3.17385	1.47707	2.14874	0.0316549	0.141008		T34	129.171	1.13382	1.93904	0.584729	0.55873	0.999389
Rikenellaceae	9753.93	-0.998585	0.4581	-2.17984	0.0292691	0.141008		Gastranaerophilales	330.857	0.0548947	0.978765	0.0560856	0.955274	0.999389
Marinifilaceae	112.839	1.93099	0.81777	2.36128	0.0182119	0.141008		Desulfovibrionaceae	630.327	-0.115016	0.391952	-0.293443	0.769184	0.999389
M2PB4-65_termite_group	115.957	-5.26008	2.40061	-2.19114	0.0284416	0.141008		Bradymonadales	192.688	1.90705	1.51593	1.25801	0.208389	0.999389
Enterobacteriaceae	1184.06	-1.74679	0.809816	-2.15703	0.0310036	0.141008		Bifidobacteriaceae	300.213	1.10202	0.899452	1.22521	0.220496	0.999389
F082	3717.28	1.13088	0.541701	2.08765	0.0368298	0.150388		Erysipelatoclostridiaceae	281.339	0.0722385	0.502588	0.143733	0.885711	0.999389
Bacteroidaceae	7799.35	-0.734922	0.378717	-1.94056	0.0523118	0.170885		F082	3717.28	-0.257009	0.541519	-0.474607	0.635067	0.999389
Ruminococcaceae	3019.28	0.462376	0.237353	1.94805	0.0514091	0.170885		Paludibacteraceae	620.697	0.270312	1.16577	0.231874	0.816636	0.999389
Clostridia_vadinBB60_group	177.674	1.56803	0.795134	1.97203	0.0486061	0.170885		Unknown Bacteroidales (Order)	120.002	1.64238	1.24044	1.32403	0.185492	0.999389
T34	129.171	3.51458	1.94434	1.80759	0.0706697	0.216426		Muribaculaceae	735.516	0.180625	0.604763	0.298671	0.765191	0.999389
Gastranaerophilales	330.857	1.51977	0.980084	1.55065	0.120986	0.317338		Lachnospiraceae	11515.1	-0.0234759	0.23359	-0.1005	0.919947	0.999389
Clostridiaceae	1316.28	-0.924063	0.599224	-1.5421	0.123049	0.317338		Bacteroidaceae	7799.35	-0.131922	0.378724	-0.348332	0.727591	0.999389
Acidaminococcaceae	673.284	0.654506	0.412878	1.58523	0.112914	0.317338		Prevotellaceae	8597.62	0.335023	0.65169	0.514083	0.607194	0.999389
Hungateiclostridiaceae	477.686	0.863865	0.621082	1.3909	0.164255	0.402425		Bacteroidales_UCG-001	473.181	-0.208342	0.889334	-0.234267	0.814778	0.999389
Lactobacillaceae	310.776	-1.871	1.43815	-1.30097	0.193267	0.450957		Bacteroidales_RF16_group	356.494	0.367446	0.472159	0.778226	0.436436	0.999389
Selenomonadaceae	333.891	0.764918	0.630511	1.21317	0.225064	0.501279		[Eubacterium]_coprostanoligenes_group	2288.05	0.11999	0.37276	0.321896	0.747531	0.999389
Anaerovoracaceae	1698.19	-0.296815	0.262448	-1.13095	0.258077	0.549817		Akkermansiaceae	5364.92	0.0356487	0.792058	0.0450077	0.964101	0.999389
Erysipelatoclostridiaceae	281.339	-0.53569	0.502422	-1.06622	0.286326	0.56556		Peptostreptococcaceae	2970.24	-0.142852	0.414706	-0.344464	0.730497	0.999389
p-251-o5	746.895	-0.864818	0.814863	-1.06131	0.288551	0.56556		Defluviitaleaceae	159.252	-0.242844	0.303576	-0.799944	0.423743	0.999389
Defluviitaleaceae	159.252	-0.307302	0.304737	-1.00842	0.313254	0.590363		Ruminococcaceae	3019.28	0.0691393	0.237153	0.291539	0.770639	0.999389
Akkermansiaceae	5364.92	0.75702	0.792108	0.955703	0.339222	0.615626		UCG-010	2222.02	0.00133744	0.418237	0.00319781	0.997449	0.999389
Atopobiaceae	431.746	-0.672054	0.735212	-0.914096	0.360667	0.631167		Lactobacillaceae	310.776	-0.943616	1.43829	-0.656067	0.511781	0.999389
Methanobacteriaceae	631.895	-0.875714	1.03575	-0.845489	0.397838	0.645982		Mycoplasmataceae	270.465	0.99223	1.29448	0.766506	0.443375	0.999389
[Eubacterium]_coprostanoligenes_group	2288.05	0.299495	0.372882	0.803188	0.421866	0.645982		RF39	166.511	0.177405	0.85972	0.206352	0.836516	0.999389
Peptostreptococcaceae	2970.24	0.335144	0.41483	0.807907	0.419144	0.645982		Anaerovoracaceae	1698.19	-0.000200971	0.262395	-0.000765909	0.999389	0.999389
Bacteroidales_BS11_gut_group	346.115	0.752175	0.904456	0.831632	0.405617	0.645982		Clostridiaceae	1316.28	0.0170558	0.599316	0.0284587	0.977296	0.999389
UCG-010	2222.02	0.323161	0.418374	0.77242	0.439865	0.653134		Clostridia_vadinBB60_group	177.674	0.238707	0.792282	0.30129	0.763193	0.999389
Desulfovibrionaceae	630.327	-0.255578	0.392141	-0.651749	0.514563	0.693358		Christensenellaceae	6020.99	0.00473732	0.286219	0.0165514	0.986795	0.999389
Bradymonadales	192.688	0.966701	1.51551	0.637873	0.523556	0.693358		Peptococcaceae	129.465	0.121246	0.553342	0.219115	0.82656	0.999389
Bacteroidetes_BD2-2	267.107	0.583562	0.901495	0.647327	0.51742	0.693358		Acidaminococcaceae	673.284	-0.556755	0.411822	-1.35193	0.176398	0.999389
Unknown Bacteroidales (Order)	120.002	-0.852449	1.23725	-0.688987	0.490831	0.693358		Selenomonadaceae	333.891	0.0548181	0.629512	0.0870803	0.930608	0.999389
Peptococcaceae	129.465	-0.329124	0.553342	-0.594794	0.551981	0.693515		Butyricicoccaceae	990.957	-0.12375	0.459151	-0.269519	0.78753	0.999389
Spirochaetaceae	1432.88	-0.375515	0.62908	-0.596927	0.550556	0.693515		Monoglobaceae	502.061	-0.245623	0.508996	-0.482563	0.629406	0.999389
Mycoplasmataceae	270.465	0.705103	1.29458	0.544658	0.585989	0.717836		Clostridia_UCG-014	301.009	0.141371	0.40471	0.349313	0.726854	0.999389
Bacteroidales_UCG-001	473.181	0.414529	0.889758	0.46589	0.641294	0.766425		Spirochaetaceae	1432.88	-0.760897	0.628948	-1.20979	0.226359	0.999389
Eggerthellaceae	332.835	-0.139973	0.403094	-0.347247	0.728406	0.849807		Fibrobacteraceae	852.788	1.08545	1.47625	0.735278	0.46217	0.999389
Oscillospiraceae	14533.9	-0.0460772	0.171211	-0.269125	0.787833	0.87736		Eggerthellaceae	332.835	-0.117092	0.402609	-0.290833	0.771179	0.999389
Monoglobaceae	502.061	-0.148356	0.509319	-0.291283	0.770835	0.87736		Atopobiaceae	431.746	-0.43959	0.735115	-0.597988	0.549848	0.999389
Bifidobacteriaceae	300.213	0.134792	0.899088	0.14992	0.880828	0.940531		Rikenellaceae	9753.93	-0.130524	0.458113	-0.284916	0.775709	0.999389
Bacteroidales_RF16_group	356.494	0.0695399	0.472309	0.147234	0.882947	0.940531		Marinifilaceae	112.839	0.739356	0.813183	0.909213	0.363238	0.999389
Butyricicoccaceae	990.957	0.0548229	0.459367	0.119344	0.905003	0.943513		p-251-o5	746.895	-0.162256	0.814922	-0.199107	0.842179	0.999389
Barnesiellaceae	541.265	-0.0435438	0.582689	-0.0747292	0.94043	0.946118		Bacteroidales_BS11_gut_group	346.115	-0.487434	0.903479	-0.539507	0.589537	0.999389
Christensenellaceae	6020.99	-0.0193461	0.286258	-0.0675828	0.946118	0.946118		M2PB4-65_termite_group	115.957	-0.542486	2.40672	-0.225405	0.821664	0.999389
Campylobacteraceae	2776.26	0.616007	1.05292	0.585049	NA	NA		Campylobacteraceae	2776.26	1.49626	1.05295	1.42102	NA	NA
Helicobacteraceae	284.325	-3.31242	1.1679	-2.83621	NA	NA		Helicobacteraceae	284.325	1.14836	1.17247	0.97944	NA	NA
Marinilabiliaceae	217.54	-0.520981	1.25111	-0.416416	NA	NA		Marinilabiliaceae	217.54	2.17717	1.25334	1.73709	NA	NA
Erysipelotrichaceae	2115.82	-2.16355	0.802673	-2.69543	NA	NA		Erysipelotrichaceae	2115.82	0.138886	0.802865	0.172988	NA	NA

## Sheet: alpha diversity
Sample	observed	chao1	diversity_inverse_simpson	diversity_gini_simpson	diversity_shannon	diversity_fisher	diversity_coverage	evenness_camargo	evenness_pielou	evenness_simpson	evenness_evar	evenness_bulla	dominance_dbp	dominance_dmn	dominance_absolute	dominance_relative	dominance_simpson	dominance_core_abundance	dominance_gini	rarity_log_modulo_skewness	rarity_low_abundance	rarity_rare_abundance
C1	1419	1426.33	290.962	0.996563	6.45915	237.554	138	0.673293	0.88997	0.205047	0.42312	0.536497	0.0166523	0.0333047	1550	0.0166523	0.00343687	0.226687	0.848177	2.06117	0.582359	0.623958
C2	1293	1294.5	174.38	0.994265	6.10656	208.479	86	0.685736	0.85231	0.134865	0.371586	0.468989	0.0321224	0.060507	3300	0.0321224	0.00573461	0.25513	0.887141	2.06067	0.45496	0.572013
C3	1248	1250.8	209.289	0.995222	6.19368	203.412	99	0.698112	0.868764	0.167699	0.384636	0.496625	0.0295997	0.0488315	2775	0.0295997	0.00477808	0.264072	0.881053	2.06092	0.497008	0.599866
C4	796	797.5	19.6247	0.949044	4.73348	118.213	18	0.890644	0.708647	0.0246541	0.348164	0.366347	0.195766	0.279254	19420	0.195766	0.0509562	0.41621	0.952579	2.06034	0.290796	0.469153
C5	1130	1132.14	178.706	0.994404	6.06969	180.679	86	0.647234	0.863401	0.158147	0.386169	0.494694	0.0363726	0.0544629	3412	0.0363726	0.00559578	0.145661	0.893431	2.06087	0.469101	0.729722
MNP1	690	692	47.1613	0.978796	4.88048	97.4726	22	0.850165	0.746628	0.0683496	0.265461	0.342731	0.0866567	0.13358	10015	0.0866567	0.0212038	0.326025	0.962928	2.05874	0.230231	0.461708
MNP2	1266	1266.75	243.495	0.995893	6.24153	206.221	100	0.701055	0.873721	0.192334	0.394849	0.496909	0.0202094	0.0374	1928	0.0202094	0.00410686	0.210365	0.878544	2.0604	0.488381	0.64187
MNP3	1213	1219.43	30.7412	0.96747	5.47389	192.11	46	0.606728	0.770877	0.0253431	0.385762	0.439227	0.164421	0.205616	17414	0.164421	0.0325296	0.357376	0.906947	2.06096	0.439293	0.546194
MNP4	1460	1466	242.167	0.995871	6.34459	237.893	113	0.668584	0.870769	0.165868	0.393849	0.498544	0.0194356	0.0383796	2135	0.0194356	0.00412939	0.253291	0.860277	2.06101	0.522995	0.593964
MNP5	1258	1262.5	204.489	0.99511	6.17787	203.994	95	0.695753	0.865577	0.162551	0.370112	0.490698	0.0319988	0.0514969	3105	0.0319988	0.00489025	0.258051	0.88305	2.06045	0.488216	0.601092
OTC1	1381	1382.75	247.674	0.995962	6.34221	228.183	117	0.677394	0.87714	0.179344	0.404371	0.515423	0.0182829	0.0346228	1769	0.0182829	0.00403757	0.260364	0.862149	2.0612	0.536302	0.612917
OTC2	1398	1402.09	271.547	0.996317	6.35162	228.806	115	0.655595	0.876956	0.19424	0.382151	0.49647	0.0228772	0.0378271	2352	0.0228772	0.0036826	0.189281	0.865267	2.06062	0.514016	0.656415
OTC3	1231	1235.09	151.676	0.993407	6.07279	197.995	86	0.726165	0.85345	0.123214	0.372209	0.480699	0.0501373	0.0697097	4967	0.0501373	0.00659301	0.256036	0.889046	2.06094	0.468466	0.55797
OTC4	1474	1476.8	298.281	0.996647	6.44883	242.246	129	0.64104	0.883918	0.202361	0.398272	0.516774	0.0177993	0.0324514	1889	0.0177993	0.00335255	0.217238	0.851331	2.06078	0.553417	0.671585
OTC5	1256	1262	141.575	0.992937	6.04448	201.878	82	0.705807	0.847078	0.112719	0.391933	0.476595	0.0467943	0.0720989	4747	0.0467943	0.00706339	0.24862	0.887943	2.06102	0.478431	0.617858
Kolmogorov_Smirnov_test	p_value
Control vs MNP	0.357
Control vs OTC	0.357
Shannon_diversity	Mean
Control	6116
MNP	6275
OTC	5597
